# Supplementary material for: A pan-cancer perspective analysis reveals the prognostic significance of SLC7A11 in hepatocellular carcinoma
Source: Front Oncol. 2025 Sep 5;15:1601140. doi: 10.3389/fonc.2025.1601140 (PMC12447273; doi:10.3389/fonc.2025.1601140)
Supplement: Supplementary Table 1 — Dataset for all HCC. [file Table1.xlsx]

## Sheet: Sheet1
Gender	Age≥60	ECOG Score	Survival Status	Survival Time(m）	Sites of Distant Metastasis	The efficacy of first-line therapy	AFP (ng/ml)≥400	Hypertension	Diabetes	Hyperlipidemia	Cardiovascular disease	Diameter of tumor≥5cm	SLC7A11 expression	Cirrhosis	CNLC	BCLC
F	N	0	D	21	N	PR	Y	Y	N	N	N	N	H	N	I	0
M	N	0	D	55	N	PR	N	Y	Y	N	N	N	H	N	I	0
M	Y	0	S	41	N	PR	N	N	N	N	N	N	L	N	I	0
M	N	0	S	73	N	PR	N	N	N	N	Y	N	L	N	I	0
M	N	0	S	62	N	PR	N	Y	Y	N	N	N	L	N	I	A
M	N	0	S	3	N	PD	N	N	N	N	N	N	H	N	I	A
M	N	0	S	28	N	PR	N	Y	Y	N	Y	N	L	N	I	A
F	N	0	S	16	N	SD	N	Y	N	N	N	N	L	N	I	A
M	N	0	D	55	N	PR	N	N	Y	N	N	N	L	N	I	A
M	N	1	S	49	N	PR	N	N	N	N	N	N	L	N	I	A
M	N	1	D	19	N	SD	N	N	N	N	N	N	H	N	I	A
M	Y	1	S	29	Lung	PR	N	N	N	N	N	N	L	N	III	B
M	N	1	D	72	N	PR	N	Y	Y	N	Y	N	L	N	I	A
M	N	1	D	2	Peritoneal metastasis	SD	Y	N	Y	N	N	N	L	N	III	C
M	Y	1	D	2	Peritoneal metastasis	SD	Y	Y	N	Y	N	N	L	Y	III	C
F	N	1	S	33	N	PR	Y	Y	Y	N	N	N	H	N	II	B
M	N	1	D	12	N	SD	Y	Y	N	N	N	N	L	N	II	B
F	Y	1	D	9	N	SD	Y	N	Y	N	N	N	L	N	II	B
F	N	0	D	48	N	PR	N	N	N	N	N	N	H	N	II	B
F	Y	1	D	73	N	PR	N	N	N	N	N	N	H	N	II	B
M	Y	1	D	8	N	SD	Y	N	Y	Y	N	N	H	Y	II	B
M	Y	1	D	71	N	PR	N	Y	N	N	N	N	L	N	II	B
F	N	1	D	7	N	PD	Y	Y	N	N	N	N	H	N	II	B
M	N	0	S	69	N	PR	N	N	Y	N	N	N	L	N	II	B
M	N	0	D	31	Lung	PR	Y	Y	Y	N	N	N	L	Y	III	C
M	N	0	S	10	N	SD	Y	N	Y	N	N	N	H	N	II	B
M	N	1	S	63	N	PR	N	Y	N	N	N	N	L	N	II	B
M	N	0	S	16	N	SD	Y	N	Y	N	N	N	H	N	II	B
M	N	1	S	55	N	PR	N	N	N	N	N	N	H	N	II	B
F	Y	1	S	55	N	PR	N	N	N	N	Y	N	H	N	II	B
M	N	1	S	26	N	PR	N	N	N	N	N	N	H	N	II	B
M	N	0	S	25	N	SD	N	Y	Y	N	N	N	L	N	II	B
M	N	1	D	29	N	SD	N	N	N	N	N	N	L	N	II	B
M	N	0	S	10	Lung	SD	Y	N	Y	N	N	N	L	N	III	C
M	Y	1	S	47	N	PR	N	N	Y	N	N	N	H	N	II	B
M	Y	0	D	28	N	SD	Y	Y	N	Y	N	N	H	Y	III	C
M	N	1	S	35	N	PR	N	N	N	N	N	Y	H	Y	III	C
M	Y	1	S	5	N	SD	N	N	N	N	N	Y	L	Y	III	C
M	N	1	D	8	N	SD	N	Y	Y	N	N	Y	H	Y	III	C
M	N	0	D	32	N	SD	N	N	N	Y	N	Y	L	N	III	B
F	N	0	S	8	N	SD	Y	Y	N	N	N	Y	L	N	III	C
M	N	1	S	36	Peritoneal metastasis	PR	N	Y	N	N	Y	Y	L	Y	III	B
M	N	1	S	28	Peritoneal metastasis	SD	Y	N	N	N	Y	Y	H	Y	III	B
M	Y	0	S	12	lymph node metastasis.	SD	N	Y	Y	N	Y	Y	L	Y	III	C
M	N	1	S	37	Lung	SD	N	N	Y	Y	N	Y	H	Y	III	B
M	N	1	S	10	Peritoneal metastasis	SD	N	Y	N	Y	Y	Y	H	Y	III	C
M	N	1	D	28	Lung	SD	Y	N	N	N	N	Y	L	N	III	C
M	N	1	D	32	N	PR	N	Y	Y	Y	N	Y	L	Y	II	B
M	N	0	S	27	lymph node metastasis	SD	Y	N	N	Y	Y	Y	H	N	III	C
M	N	1	S	46	lymph node metastasis	PR	N	Y	Y	Y	N	Y	L	Y	III	B
M	N	0	D	32	lymph node metastasis	SD	N	N	Y	N	Y	Y	L	Y	III	B
M	Y	1	S	10	lymph node metastasis	SD	N	Y	N	N	Y	Y	L	N	III	C
M	N	1	S	38	lymph node metastasis	PR	N	Y	N	N	Y	Y	H	Y	III	B
M	N	1	D	30	N	SD	Y	Y	N	N	Y	Y	H	Y	II	B
M	N	1	D	25	lymph node metastasis	SD	Y	N	Y	N	N	Y	H	N	III	C
M	N	1	D	24	N	SD	Y	Y	N	N	Y	Y	H	N	II	C
M	N	1	D	23	Peritoneal metastasis	SD	N	N	N	Y	Y	Y	H	Y	III	C
M	N	0	S	42	Peritoneal metastasis	PR	N	Y	Y	Y	Y	Y	L	Y	III	B
M	N	1	D	32	lymph node metastasis	SD	Y	Y	N	N	Y	Y	L	N	III	B
M	N	0	D	25	Peritoneal metastasis	SD	Y	N	N	N	Y	Y	L	Y	III	B
M	N	≥2	D	6	Peritoneal metastasis	PD	N	Y	N	N	N	Y	H	Y	III	C
M	Y	≥2	D	6	Peritoneal metastasis	PD	Y	Y	Y	Y	Y	Y	H	Y	III	C
M	N	1	D	14	lymph node metastasis	SD	Y	Y	Y	Y	Y	Y	L	Y	III	C
M	Y	1	D	26	lymph node metastasis	SD	Y	Y	N	N	Y	Y	H	Y	III	B
M	Y	1	S	29	Lung	SD	Y	Y	Y	N	Y	Y	L	Y	III	B
M	Y	1	D	25	Peritoneal metastasis	SD	Y	Y	N	Y	Y	Y	H	Y	III	B
M	N	1	S	36	Peritoneal metastasis	PR	Y	N	N	Y	N	Y	H	Y	III	C
M	N	0	D	18	lymph node metastasis	SD	Y	Y	N	N	Y	Y	H	Y	III	C
M	N	≥2	D	12	Lung	SD	Y	Y	Y	N	Y	Y	H	Y	III	C
M	N	0	S	40	Lung	PR	N	Y	Y	N	N	Y	L	Y	III	B
M	N	1	D	25	lymph node metastasis	SD	Y	N	N	N	Y	Y	L	Y	III	B
M	N	1	S	17	lymph node metastasis	SD	Y	Y	N	N	N	Y	L	Y	III	C
M	Y	1	D	18	N	SD	Y	Y	N	N	Y	Y	H	N	II	C
M	Y	1	S	10	lymph node metastasis	SD	Y	Y	N	N	Y	Y	L	N	III	C
M	N	1	S	35	lymph node metastasis	PR	Y	Y	N	N	N	Y	H	N	III	B
M	N	1	S	15	N	SD	Y	Y	Y	Y	N	Y	L	N	II	C
M	N	1	S	17	N	SD	Y	N	N	Y	Y	Y	H	Y	II	C
M	N	0	S	25	Lung	SD	Y	N	N	N	Y	Y	H	N	III	B
M	Y	≥2	D	7	lymph node metastasis	PD	Y	Y	N	Y	N	Y	L	Y	III	B
M	N	1	S	35	N	PR	Y	N	N	Y	Y	Y	H	Y	II	B
M	Y	≥2	S	25	N	PR	Y	N	N	N	Y	Y	H	Y	II	B
M	Y	1	S	52	N	PR	Y	Y	N	N	Y	Y	L	N	II	B
M	N	1	D	20	lymph node metastasis	SD	Y	Y	Y	N	Y	Y	L	Y	III	C
M	N	0	S	43	lymph node metastasis	PR	Y	Y	N	N	N	Y	L	N	III	B
